# Supplementary material for: The Role of the Respiratory Microbiome and Viral Presence in Lower Respiratory Tract Infection Severity in the First Five Years of Life
Source: Microorganisms. 2021 Jul 5;9(7):1446. doi: 10.3390/microorganisms9071446 (PMC8307314; doi:10.3390/microorganisms9071446)
Supplement: Supplementary file 1 [file microorganisms-09-01446-s001.zip]

Archive with 1 entries (1 files):
- microorganisms-1261866-supplementary.pdf
